# Supplementary material for: Metabolomics Analysis Reveals Tissue-Specific Metabolite Compositions in Leaf Blade and Traps of Carnivorous Nepenthes Plants
Source: Int J Mol Sci. 2020 Jun 19;21(12):4376. doi: 10.3390/ijms21124376 (PMC7352528; doi:10.3390/ijms21124376)
Supplement: Supplementary file 1 [file ijms-21-04376-s001.zip]

Archive with 3 entries (2 files):
- ijms-823268-supplementary/
- ijms-823268-supplementary/Supplementary Materials.docx
- ijms-823268-supplementary/Supplementary Tables.xlsx
