# Supplementary material for: Metabolomics Analysis Reveals Tissue-Specific Metabolite Compositions in Leaf Blade and Traps of Carnivorous Nepenthes Plants
Source: Int J Mol Sci. 2020 Jun 19;21(12):4376. doi: 10.3390/ijms21124376 (PMC7352528; doi:10.3390/ijms21124376)
Supplement: Supplementary file 1 [file ijms-21-04376-s001.zip › ijms-823268-supplementary/Supplementary Tables.xlsx]

## Sheet: Sup. Table 1 - Polar 
Polar fingerprints
	Fingerprint	Description	Pitcher	Leaf
	[!C;!c;!#1;!H0]~*~[!C;!c;!#1;!H0]	Two any non-Carbon, non-Hydrogen atoms bound by any	Present	Absent
	[#8]~[#15]	O-P	Present	N.S.
	[#6](:n)(:n)	C(:N)(:N)	Present	N.S.
	n:c:n:c	N:C:N:C	Present	N.S.
	OCC1OCC(O)C1O	hexose	Present	N.S.
	[CX4H3][#6]	Primary_carbon	Absent	N.S.
	[CH3]~*~*~*~[CH2]~*	Carbon, three any atoms, carbon, any atom	Absent	N.S.
	[CH3] >= 3	>=3 methyl groups	Absent	Present
	[C;H3,H4]	terminal aliphatic carbon	Absent	N.S.
	[#6](~[#6])(~[#6])(~[#6])	C(~C)(~C)(~C)	Absent	N.S.
	[#6&!H0](=,:[#6])	C(-H)(=C)	Absent	N.S.
	[#6]-,:[#6]-,:[#6]=,:[#6]	C-C-C=C	Absent	N.S.
	[#6]=,:[#6]-,:[#6]-,:[#6]-,:[#6]	C=C-C-C-C	Absent	N.S.
	[#6]-,:[#6]-,:[#6]-,:[#6]-,:[#6]-,:[#6]	C-C-C-C-C-C	Absent	Present
	[#6]-,:[#6]-,:[#6]-,:[#6]-,:[#6]-,:[#6]-,:[#6]	C-C-C-C-C-C-C	Absent	Present
	[#8]-,:[#6]-,:[#6]-,:[#6]-,:[#6]-,:[#6]-,:[#6]	O-C-C-C-C-C-C	Absent	N.S.
	[#6]-,:[#6]-,:[#6]-,:[#6]-,:[#6]-,:[#6]-,:[#6]-,:[#6]	C-C-C-C-C-C-C-C	Absent	N.S.
	[#6]-,:[#6](-,:[#6])-,:[#6]-,:[#6]	C-C(C)-C-C	Absent	N.S.
	[#6]-,:[#6](-,:[#6])-,:[#6]-,:[#6]-,:[#6]	C-C(C)-C-C-C	Absent	Present
	[#6]-,:[#6]-,:[#6](-,:[#6])-,:[#6]-,:[#6]	C-C-C(C)-C-C	Absent	N.S.
	CCCCCCCC	CCCCCCCC	N.S.	Present

## Sheet: Sup. Table 2 - Non polar
Non-polar fingerprints
	Fingerprint	Description	Pitcher	Leaf
	[#15](~[#8])(~[#8])	P(~O)(~O)	Present	Absent
	ECFP6:-1610362824		Present	Absent
	[R;$(*(@*)(@*)@*);!$([R2;$(*(@*)(@*)(@*)@*)])]@[R;$(*(@*)(@*)@*);!$([R2;$(*(@*)(@*)(@*)@*)])]	Annelated_rings	Absent	Present
	*@*(@*)@*	Any ternary	Absent	Present
	*1~*~*~*~*~*~1 >= 2	>= 2 Any 6 member ring	Absent	Present
	*1~*~*~*~*~*~1	Any 6 member ring	Absent	Present
	[#6]-,:[#6]-,:[#6]-,:[#6]-,:[#6]-,:[#6](-,:[#6])-,:[#6]	C-C-C-C-C-C(C)-C	Absent	Present
	[#6]-,:[#6](-,:[#6])-,:[#6]-,:[#6]-,:[#6]	C-C(C)-C-C-C	Absent	Present
	[#6]-,:[#6]-,:[#6](-,:[#6])-,:[#6]-,:[#6]	C-C-C(C)-C-C	Absent	Present
	[R]	204 Ring	N.S.	Present
	[#6]~[#6](~[#6])(~[#6])~*	cuaternary carbon	Absent	N.S.
	[CH3] >= 3	>=3 methyl groups	Absent	N.S.
	>= 1 any ring size 6	>= 1 any ring size 6	Absent	N.S.
	>= 1 saturated or aromatic carbon-only ring size 6	>= 1 saturated or aromatic carbon-only ring size 6	Absent	N.S.
	>= 2 any ring size 6	>= 2 any ring size 6	Absent	N.S.
	[#6](~[#6])(~[#6])(~[#6])	C(~C)(~C)(~C)	Absent	N.S.
	[#6](-,:[#6])(-,:[#6])(=,:[#6])	C(-C)(-C)(=C)	Absent	N.S.
	[#6]-,:[#6](-,:[#6])-,:[#6]-,:[#6]	C-C(C)-C-C	Absent	N.S.

## Sheet: Sup. Table 3 - Features
Features	Batch	m/z	RT (min)	Log2 Fold Change	FDR	Adduct (MetaboScope*)	Best Hit (SIRIUS)			Best Hit (SIRIUS)			Representative Hit (CSI:FingerID) *Shown for illustrative purposes only
							Formula (SIRIUS)	Adduct (SIRIUS)	Tree Score	formula (SIRIUS)	Adduct (SIRIUS)	Tree Score
c_319.0808-10.36	Concentrated	319.081	10.36	-2.37739	0.0299086	[M+H]+	C10H17N4O7P	[M-H2O+H]+	46.5663	C10H15N4O6P	[M+H]+	46.5663	C(CP(=O)(O)O)C1C(C(C(N2C=NC(=C2N)C(=N)O)O1)O)O
c_493.4401-26.22	Concentrated	511.451	26.22	-0.810238	0.00579293	[M+H]+	C35H58O2	[M+H]+	66.7993				CC1=CCC(=CC1)C(C)CCC2C3(C)CCC4C(C)(CCC5(C(C)(C)CCCC45C)O)C3CCC2(C)O
		493.44				[M-H2O+H]+	C35H58O2	[M-H2O+H]+	105.874
240.071-2.2	Diluted 1:10	240.071	2.2	-0.683531	0.0299086	[M+H]+	C7H15NO9	[M-H2O+H]+	20.6865	C7H13NO8	[M+H]+	20.6865	C(C(C(C(C(C(CON(=O)=O)O)O)O)O)O)O
c_492.1071-9.45	Concentrated	492.107	9.45	-0.662468	0.00946463	[M+H]+	C13H17N9O12	[M+H]+	13.8616				No Hits
c_317.0652-10.44	Concentrated	317.065	10.44	2.45518	0.0026895	[M+H]+	C14H16NO5	[M+K]+	32.0614				CC1(C)C2=CC(=C(C=C2C(C)(C)N1[O])C(=O)O)C(=O)O
c_495.1284-13.57	Concentrated	495.128	13.57	2.18785	0.0061621	[M+H]+	C27H18N4O6	[M+H]+	35.6563	C27H20N4O7	[M-H2O+H]+	35.6563	C#CCOC1=C(C=C(C=C1N(=O)=O)C=NN2C(=NC3=C(C=CC=C3)C2=O)C4=CC5=C(C=CC=C5)O4)OC
c_495.1285-13.94	Concentrated	495.128	13.94	2.04106	0.00889845	[M+H]+	C22H24N4O7	[M+K]+	17.6763				CN1C=CN=C1C(C2=CC=C(C=C2)OC)N=C(C3=C(C(=C(C(=C3)OC)OC)OC)N(=O)=O)O
c_331.0809-12.16	Concentrated	331.081	12.16	1.96878	0.00221243	[M+H]+	C17H14O7	[M+H]+	9.18727	C17H16O8	[M-H2O+H]+	9.18727	COC1=C(C=CC(=C1)C2=CC(=O)C3=C(C=C(C(=C3O2)OC)O)O)O
c_347.0608-3.48	Concentrated	347.061	3.48	1.18716	0.0159406	[M+H]+	C13H14O11	[M+H]+	49.0592	C13H16O12	[M-H2O+H]+	49.0592	C1=C(C(=C(C=C1C(=O)O)O)OC2C(C(C(C(C(=O)O)O2)O)O)O)O
c_179.0701-5.83	Concentrated	179.07	5.83	0.96862	0.0212483	[M+H]+	C10H10O3	[M+H]+	24.3204	C10H12O4	[M-H2O+H]+	24.3204	C1=CC(=CC(=C1)C=CCC(=O)O)O
c_355.1385-4.21	Concentrated	355.138	4.21	0.448876	0.0167813	[M+H]+	C17H22O8	[M+H]+	31.079	C17H24O9	[M-H2O+H]+	31.079	CC(=O)C=CC1=CC=C(C(=C1)OC)OC2C(C(C(C(CO)O2)O)O)O
						*Metaboscope assigns [M+H]+ by default, so all [M+H]+ assignations are treated as "Unknown", unless another adduct was found by Metaboscope
